# Supplementary material for: Quality and Nutritional Changes of Traditional Cupcakes in the Processing and Storage as a Result of Sunflower Oil Replacements with Refined Olive Pomace Oil
Source: Foods. 2023 May 24;12(11):2125. doi: 10.3390/foods12112125 (PMC10252959; doi:10.3390/foods12112125)
Supplement: Supplementary file 1 [file foods-12-02125-s001.zip]

Archive with 1 entries (1 files):
- foods-2406112-supplementary.pdf
